# Supplementary material for: An Artificial Intelligence-Based Model to Predict Pregnancy After Intrauterine Insemination: A Retrospective Analysis of 9501 Cycles
Source: J Pers Med. 2025 Jul 12;15(7):308. doi: 10.3390/jpm15070308 (PMC12300755; doi:10.3390/jpm15070308)
Supplement: Supplementary file 1 [file jpm-15-00308-s001.zip]

Archive with 1 entries (1 files):
- jpm-3667688-supplementary.pdf
